# Supplementary material for: Salinity changes the nitrification activity and community composition of comammox Nitrospira in intertidal sediments of Yangtze River estuary
Source: mSystems. 2023 Jun 12;8(3):e01026-22. doi: 10.1128/msystems.01026-22 (PMC10308925; doi:10.1128/msystems.01026-22)
Supplement: Data Set S1 — Comparison of proteins with predicted functions in adaptation to high salinity in Nitrospira genus. [file msystems.01026-22-s0010.xlsx]

## Sheet: Sheet1
		Data Set S1 Comparison of proteins with predicted functions in adaptation to high salinity in Nitrospira genus.
				lineage II coma A								lineage II coma B		lineage II NOB			lineage I		lineage IV
				N.inopinata	Ca.N.nitrosa	Ca.N.nitrificans	Ca.N.kreftii	Nitrospira bin98	N.sp.SG-bin2	N.sp.ST-bin4	Nitropira bin457	N.sp.CG24A	N.sp.palsa 1310	N.moscoviensis	N.japonica	N.lenta	N. defluvii	N.sp.OLB3	Ca.N.alkalitolerans
Na+ translocating complex I	KO ID	Protein	Gene
	K00346	Na(+)-translocating NADH-quinone reductase subunit A	nqrA	0	0	0	1	1	1	0	0	0	0	0	0	0	0	0	1
	K00347	Na(+)-translocating NADH-quinone reductase subunit B	nqrB	0	0	0	1	1	1	0	0	0	0	0	0	0	0	0	1
	K00348	Na(+)-translocating NADH-quinone reductase subunit C	nqrC	0	0	0	1	1	1	0	0	0	0	0	0	0	0	0	1
	K00349	Na(+)-translocating NADH-quinone reductase subunit D	nqrD	0	0	0	1	1	1	0	0	0	0	0	0	0	0	0	1
	K00350	Na(+)-translocating NADH-quinone reductase subunit E	nqrE	0	0	0	1	1	1	0	0	0	0	0	0	0	0	0	1
	K00351	Na(+)-translocating NADH-quinone reductase subunit F	nqrF	0	0	0	1	1	1	0	0	0	0	0	0	0	0	0	1
N-type ATPase	KO ID	Protein	Gene
	K02115	F-type H+-transporting ATPase subunit gamma	atpG	0	0	0	1	1	0	0	0	0	1	0	0	0	0	0	2
	K02111	F-type H+/Na+-transporting ATPase subunit alpha	atpA	2	1	1	2	2	1	1	1	1	1	1	1	1	1	1	2
	K02109	F-type H+-transporting ATPase subunit b	atpF	1	0	0	1	1	0	0	0	0	0	0	0	0	0	0	1
	K02110	F-type H+-transporting ATPase subunit c	atpE	1	0	0	1	1	0	0	0	0	0	0	0	0	0	0	1
	K02108	F-type H+-transporting ATPase subunit a	atpB	1	0	0	1	1	0	0	0	0	0	0	0	0	0	0	2
	*	putative ATPase F0F1 AtpR-like subunit	atpR	0	0	0	1	1	0	0	0	0	0	0	0	0	0	0	1
	K02116	putative F0F1-ATPase subunit	atpZ	1	0	0	1	1	0	0	0	0	0	0	0	0	0	0	1
	K02114	putative alternate ATP synthase, F1 subunit epsilon	atpC	0	0	0	1	1	0	0	0	0	0	0	0	0	0	0	1
	K02112	F-type H+/Na+-transporting ATPase subunit beta	atpD	2	1	1	2	2	1	1	1	1	1	1	1	1	1	1	2
	K02113	F-type H+-transporting ATPase subunit delta	atpH	1	1	1	1	1	1	1	1	1	1	1	1	1	1	1	1
Sodium/cation exchange	KO ID	Protein	Gene
	K05565	multicomponent Na+:H+ antiporter subunit A	mrpA	0	0	0	0	0	0	0	0	0	0	0	0	0	0	0	1
	K05566	multicomponent Na+:H+ antiporter subunit B	mrpB	0	0	0	0	0	0	0	0	0	0	0	0	0	0	0	1
	K05567	multicomponent Na+:H+ antiporter subunit C	mrpC	0	0	0	0	0	0	0	0	0	0	0	0	0	0	0	1
	K05568	multicomponent Na+:H+ antiporter subunit D	mrpD	0	0	0	0	0	0	0	0	0	0	0	0	0	0	0	1
	K05568	multicomponent Na+:H+ antiporter subunit D	mrpD	0	0	0	0	0	0	0	0	0	0	0	0	0	0	0	1
	K05568	multicomponent Na+:H+ antiporter subunit D	mrpD	0	1	0	1	1	0	0	1	0	1	1	1	0	1	1	2
	K05569	multicomponent Na+:H+ antiporter subunit E	mrpE	0	0	0	0	0	0	0	0	0	0	0	0	0	0	0	1
	K05570	multicomponent Na+:H+ antiporter subunit F	mrpF	0	0	0	0	0	0	0	0	0	0	0	0	0	0	0	1
	K05571	multicomponent Na+:H+ antiporter subunit G	mrpG	0	0	0	0	0	0	0	0	0	0	0	0	0	0	0	1
	K03313	Na+:H+ antiporter, NhaA family	nhaA	1	2	2	2	2	0	0	0	0	0	0	0	1	0	1	1
	K03313	Na+:H+ antiporter, NhaA family	nhaA	0	1	2	2	2	0	0	0	1	0	3	1	0	1	1	1
	K03314	Na+:H+ antiporter, NhaB family	nhaB	1	1	0	1	1	0	0	1	0	1	1	1	1	0	0	3
	K03717	transcriptional activator of nhaA	nhaR	1	1	1	2	1	1	1	2	0	0	1	0	0	0	0	0
	K11105	Na+/H+ antiporter	nhaP2	1	0	0	1	1	1	1	0	1	1	1	0	0	0	1	0
	K11105	Na+/H+ antiporter	nhaP2	0	0	0	1	1	0	0	0	0	0	0	0	0	0	0	0
K+ transport	KO ID	Protein	Gene
	K01546	potassium-transporting ATPase potassium-binding subunit	kdpA	1	1	1	1	1	0	1	0	0	1	0	1	0	0	1	0
	K01547	potassium-transporting ATPase ATP-binding subunit	kdpB	1	1	1	1	1	0	1	0	0	1	0	1	0	0	1	0
	K01548	potassium-transporting ATPase KdpC subunit	kdpC	1	1	1	1	1	0	1	0	0	1	0	1	0	0	1	0
	K01545	potassium-transporting ATPase KdpF subunit	kdpF	1	1	1	0	1	0	1	0	0	1	0	1	0	0	0	0
	K03498	trk/ktr system potassium uptake protein	trkH	0	0	0	0	0	0	0	0	0	0	0	0	0	0	0	2
	K03498	trk/ktr system potassium uptake protein	trkH	0	0	0	0	0	0	0	0	0	0	0	0	0	0	0	1
	K03499	trk/ktr system potassium uptake protein	trkA	0	0	0	0	0	0	0	0	0	0	0	0	0	0	0	1
	K03499	trk/ktr system potassium uptake protein	trkA	0	0	0	0	0	0	0	0	0	0	0	0	0	0	0	1
Glutamate synthesis	KO ID	Protein	Gene
	K00265	glutamate synthase (NADPH) large chain	gltB	1	1	1	1	1	1	0	1	1	3	1	1	1	1	1	1
	K00266	glutamate synthase (NADPH) small chain	gltD	1	1	1	1	1	1	0	1	1	3	1	1	1	1	1	2
	K01915	glutamine synthetase	glnA	1	1	1	1	1	1	1	0	1	1	1	1	1	1	1	1
	K00261	glutamate dehydrogenase (NAD(P)+)	gluD1	1	1	1	1	1	1	1	1	1	1	1	1	1	1	1	2
Glycine betaine import	KO ID	Protein	Gene
	K05020	glycine betaine transporter	opuD	0	0	0	0	0	0	0	0	0	0	0	0	0	0	0	1
	K05845	osmoprotectant transport system substrate-binding protein	opuCB	0	0	0	1	1	0	0	0	0	1	0	0	0	0	0	1
	K05846	osmoprotectant transport system permease protein	opuBD	0	0	0	1	1	0	0	0	0	1	0	0	0	0	0	0
Trehalose synthesis	KO ID	Protein	Gene
	K13057	trehalose synthase	treS	0	1	0	2	2	0	0	1	1	0	1	1	1	1	0	1
* No KO assigned in Nkreftii_003028.
